# Supplementary material for: Iodine Bioavailability and Accumulation of Arsenic and Cadmium in Rats Fed Sugar Kelp (Saccharina latissima)
Source: Foods. 2022 Dec 7;11(24):3943. doi: 10.3390/foods11243943 (PMC9777903; doi:10.3390/foods11243943)
Supplement: Supplementary file 1 [file foods-11-03943-s001.zip]

Archive with 1 entries (1 files):
- foods-1997962-supplementary.pdf
